# Supplementary material for: Oral nicotinamide provides robust, dose-dependent structural and metabolic neuroprotection of retinal ganglion cells in experimental glaucoma
Source: Acta Neuropathol Commun. 2024 Aug 23;12:137. doi: 10.1186/s40478-024-01850-8 (PMC11342512; doi:10.1186/s40478-024-01850-8)
Supplement: Supplementary file 1 — Supplementary Material 1 [file 40478_2024_1850_MOESM1_ESM.xlsx]

## Sheet: Raw Data 
ID	Sample category	Sample ID	Replicate	Organism	sample type	sample weight (mg)	sampling date	treatment	age (mo)	gender
Compound Name											IS_NEG_Cholicacidadduct	IS-Phenylalanine	AMP-IS	AMP-IS	3-Aminobutyric acid	4-Hydroxyproline	5-Aminolevulinic acid	Allantoin	alpha-Ketoglutaric acid	alpha-Ketoisocaproic acid	Aminoadipic acid	AMP	Arachidonic acid	Arginine	Aspartic acid	Canavanine	Citrulline	Creatinine	Cystine	Dihydroxyacetone phosphate	FAD	Fructose-1,6-bisphosphate	Fumaric acid	GABA	Glucose-6-phosphate/Fructose-6-phosphate	Glutamic acid	Glyceraldehyde-3-phosphate	Glycerophosphocholine	GMP	GSH	GSSG	Histidine	Hypoxanthine	Lactic acid	Leucine	Levomefolic acid	Lysine	Malic acid	Methionine
polarity of detection											neg	pos	neg	pos	pos	pos	neg	pos	neg	pos	neg	neg	neg	pos	neg	pos	pos	pos	neg	neg	neg	pos	neg	neg	neg	pos	neg	pos	pos	neg	neg	pos	pos	neg	pos	pos	pos	neg	neg
Formula											C25 H38 D4 O7	[13C]9 H11 N O2	[13C]10 H14 [15N]5 O7 P	[13C]10 H14 [15N]5 O7 P	C4 H9 N O2	C5 H9 N O3	C5 H9 N O3	C4 H6 N4 O3	C5 H6 O5	C6 H10 O3	C6 H11 N O4	C10 H14 N5 O7 P	C20 H32 O2	C6 H14 N4 O2	C4 H7 N O4	C5 H12 N4 O3	C6 H13 N3 O3	C4 H7 N3 O	C6 H12 N2 O4 S2	C3 H7 O6 P	C27 H33 N9 O15 P2	C6 H14 O12 P2	C4 H4 O4	C4 H9 N O2	C6 H13 O9 P	C5 H9 N O4	C3 H7 O6 P	C8 H20 N O6 P	C10 H14 N5 O8 P	C10 H17 N3 O6 S	C20 H32 N6 O12 S2	C6 H9 N3 O2	C5 H4 N4 O	C3 H6 O3	C6 H13 N O2	C20 H25 N7 O6	C6 H14 N2 O2	C4 H6 O5	C5 H11 N O2 S
Mass (avg)											458.318	174.109	362.082	362.082	103.063	131.058	131.058	158.042	146.021	130.063	161.068	347.062	304.24	174.112	133.037	176.094	175.095	113.059	240.024	169.998	785.156	339.996	116.011	103.063	260.029	147.054	169.998	257.103	363.058	307.084	612.152	155.07	136.039	90.0315	131.095	459.186	146.106	134.021	149.051
RT (avg)											1.44	1.98	6.82	6.83	5.42	4.08	6.97	1.34	6.37	1.98	6.56	6.97	0.7	6.35	6.5	6.35	6.34	1.63	6.55	7.07	6.17	10.15	7.4	6.3	7.12	6.27	7.07	6.06	6.83	6.27	8.01	6.82	1.36	2.86	2.08	7.6	6.56	7.07	2.35
											IS_NEG_Cholicacidadduct	IS-Phenylalanine	AMP-IS	AMP-IS	3-Aminobutyric acid	4-Hydroxyproline	5-Aminolevulinic acid	Allantoin	alpha-Ketoglutaric acid	alpha-Ketoisocaproic acid	Aminoadipic acid	AMP	Arachidonic acid	Arginine	Aspartic acid	Canavanine	Citrulline	Creatinine	Cystine	Dihydroxyacetone phosphate	FAD	Fructose-1,6-bisphosphate	Fumaric acid	GABA	Glucose-6-phosphate/Fructose-6-phosphate	Glutamic acid	Glyceraldehyde-3-phosphate	Glycerophosphocholine	GMP	GSH	GSSG	Histidine	Hypoxanthine	Lactic acid	Leucine	Levomefolic acid	Lysine	Malic acid	Methionine
1	N.HT.	077985 R		Rattus norvegicus	Optic nerve	4.8		NO treatment	4	male	55729	1627178	2613589	18492661	5372138	136632252	1904823	630150	251115	92124	30592	276030	395274	18621930	6319526	160100	1451510	2082743	279162	250084	36648	56488	127753	1257337	100285	17045962	258466	6804410	198115	704956	69273	982187	16085049	2544062	4467806	44591	3160227	1512868	57121
2	G.HT.	077985 L		Rattus norvegicus	Optic nerve	0.5		NO treatment	4	male	58045	1508753	3397402	14011397	4408668	133853307	724990	637121	125384	105159	36451	101446	792564	27120281	2398933	208338	2015650	2755813	244582	928516	32629	87820	76113	713442	1059915	7596397	960141	13294145	153857	624551	31688	2591303	12778238	2717584	5718101	32420	4048224	888130	83309
3	N.HT.	077986 R		Rattus norvegicus	Optic nerve	5.3		NO treatment	4	male	41783	1555961	1901876	17692511	3236775	159746667	1606651	1130741	168200	110094	21803	255940	449048	20482524	6698628	172292	1648973	2210465	234903	1254108	29722	90645	109053	1292060	120081	24799476	1281184	8643590	204404	619170	77394	1342228	15667599	2316297	4309248	52600	3189365	1660335	54448
4	G.HT.	077986 L		Rattus norvegicus	Optic nerve	2.2		NO treatment	4	male	57496	1309694	3199746	13641298	4370127	157500704	197680	1580015	102881	114726	38708	93227	1398163	29921565	1641699	221115	2214222	3561461	330351	790067	31355	45230	78924	671380	1281450	8948585	806961	19039233	150650	626831	47213	2408361	16305412	3663857	6041991	44383	4505243	1361722	102591
5	N.HT.	077987 R		Rattus norvegicus	Optic nerve	2.5		NO treatment	4	male	49242	2107623	1662892	14563608	2231832	138478742	1777962	697026	216114	94571	23313	253735	432437	17352903	5137927	153593	1350055	2101013	187695	278389	36205	69929	126294	1274430	97543	18315669	281954	7590164	167280	698767	58312	879869	15051121	2323668	5076140	39678	3154386	1283320	43333
6	G.HT.	077987 L		Rattus norvegicus	Optic nerve	2.4		NO treatment	4	male	61046	2008990	2946164	13236796	1677059	139562065	370951	1433136	119052	134085	40316	97272	1678980	22012835	1682534	181814	1695556	2869872	199801	951612	29647	35459	83208	779380	779613	9002055	954578	18881350	155885	1080124	35474	2058595	15332807	3325853	9110933	37274	3894600	1024685	78957
7	N.HT.	077988 R		Rattus norvegicus	Optic nerve	1.5		NO treatment	4	male	53192	1544290	2220209	14819862	2144786	142594565	1749479	2295761	218626	73377	25329	117557	600687	14833788	4903782	136151	1178387	2114211	254298	219061	30669	27835	117682	1225370	76380	20019346	223305	7681113	170805	1004439	29926	1612846	18733589	2483034	3230604	36920	2915317	1222235	42599
8	G.HT.	077988 L		Rattus norvegicus	Optic nerve	2.1		NO treatment	4	male	55664	2197889	2361863	17549767	2539859	141339710	1803379	2065295	231937	96097	22460	134021	586001	14728734	4741384	140673	1183562	2208287	228220	199292	27106	27690	111257	1224565	81635	19442940	201466	8202227	195353	826305	48520	1451331	18175022	2655041	4642096	40274	2991919	1121188	40851
9	N.HT.	077989 R		Rattus norvegicus	Optic nerve	2.8		NO treatment	4	male	66480	2710719	2415187	15546418	1837036	139814854	1905032	1927455	240262	111164	22995	171173	731154	15064105	5568297	133123	1225698	2122789	353253	160215	34866	30935	108710	1160466	77369	17993952	172780	7513550	180834	1020038	31405	1696920	19454748	3167986	5047586	42413	3044221	1038919	43150
10	G.HT.	077989 L		Rattus norvegicus	Optic nerve	2.5		NO treatment	4	male	53663	1230087	3401185	18082151	2399870	154670134	1178533	1815087	183431	98347	18340	133576	777450	22821915	3351484	183885	1789022	2832211	233638	994993	35191	66591	119030	850518	453212	10323629	1023840	21986648	194766	545714	108822	1777905	18715520	3867110	4350717	49865	4035618	1476777	76542
11	N.HT.	077990 R		Rattus norvegicus	Optic nerve	2.7		NO treatment	4	male	78705	2485388	2382253	12104554	2087990	143970581	1724638	1460503	222731	110530	25065	82106	674528	17290835	5725002	157228	1376153	2135560	426358	213720	33849	23288	123434	1082403	82841	18295961	215529	5082227	145133	1036269	10769	2295292	19891972	3415135	4196487	52012	2989210	1286451	48167
12	G.HT.	077990 L		Rattus norvegicus	Optic nerve	3.1		NO treatment	4	male	73429	2077810	3047315	15008601	2688515	149921139	1147988	995612	195692	184234	38764	143045	1414291	28954489	4458135	200787	2131663	3487757	382001	962005	47296	64092	117216	983064	520575	12096834	990606	16288972	172255	1154206	42099	2281034	18429529	4143139	9780925	57596	4742291	1699289	104785
13	Int.N.HT.HNAM	098285 R		Rattus norvegicus	Optic nerve	2		HNAM intervention	4	male	45072	1924321	2141375	15020150	2360622	136022399	1582296	1301285	202061	91068	21527	146948	587551	17486964	4343955	155543	1417625	1812192	191088	107125	32045	38429	95687	1104479	55540	17913572	108977	6093255	168817	1363985	12119	1911994	17747205	2274199	3972318	45280	3003934	1243880	37232
14	Int.G.HT.HNAM.	098285 L		Rattus norvegicus	Optic nerve	2.1		HNAM intervention	4	male	54523	2661253	2090752	12040984	1714711	131267007	1452030	1416643	200811	106927	20867	81230	523582	15477509	3335620	138627	1219530	1715142	139979	86236	26293	21251	91188	1033328	57143	16694243	88366	5628237	138890	1241339	6784	2230615	16602581	2255759	4379315	38668	2615942	1058274	32604
15	Int.N.HT.HNAM	098286 R		Rattus norvegicus	Optic nerve	2.7		HNAM intervention	4	male	59064	2712382	1992352	14358612	3222209	135201947	1736503	1662322	186907	111555	26892	162060	657517	14500769	4223945	137896	1200909	1864065	126514	128816	26008	24657	110175	1161412	74628	18011094	138414	8206209	162474	1623253	10178	1630823	17682389	2435479	5289650	39404	2865494	1296933	33059
16	Int.G.HT.HNAM.	098286 L		Rattus norvegicus	Optic nerve	2.5		HNAM intervention	4	male	55282	2310396	1865730	13548912	2225891	132527775	1587909	1243374	170257	106389	30302	172521	634532	16212643	3169421	147624	1331613	1966105	125884	238803	27363	40497	96567	1001111	77324	14972168	241377	7814719	153265	1469367	14725	1847829	15199223	2417115	4909658	39783	3144305	1140330	36893
17	Int.N.HT.HNAM	098287 R		Rattus norvegicus	Optic nerve	1.7		HNAM intervention	4	male	71121	3352066	2031337	13267833	1833180	131537719	1595210	1861626	154513	106650	21213	69226	581796	13737759	2998242	129368	1123009	1464371	99406	111318	23855	23157	81308	948994	67723	17940360	113693	5352334	156284	1146321	5921	2371109	16627878	2293221	4766061	44324	2359780	654896	28551
18	Int.G.HT.HNAM.	098287 L		Rattus norvegicus	Optic nerve	2.6		HNAM intervention	4	male	59875	2660515	2043201	15320664	2712507	146166317	1753380	1745715	171640	137121	30736	175914	873310	17425185	4505361	155729	1392074	2362334	151420	255549	30716	36043	92634	1131195	91265	19533298	258782	7937853	176869	1623512	12791	2126910	19585888	2730174	6762246	55683	3318575	1254968	44924
19	Int.N.HT.HNAM	098288 R		Rattus norvegicus	Optic nerve	2.6		HNAM intervention	4	male	64583	2247226	2069162	11662593	3617484	130829468	1794871	1383467	225378	103112	26447	174269	750409	15667734	5265048	146075	1291563	2037409	200161	180829	30120	32333	113349	1193104	81844	16292722	193266	6268437	134984	1440272	12173	2149094	17353368	2572872	4713879	44176	2635575	1415882	37914
20	Int.G.HT.HNAM.	098288 L		Rattus norvegicus	Optic nerve	2.1		HNAM intervention	4	male	66001	2493655	1895958	9363231	2032452	125751552	1590839	1593011	172000	102295	27170	105457	826634	14457188	3377774	135037	1189872	2064038	147557	145806	27532	21216	102459	1038255	76643	13568686	150497	5952996	110377	1441975	7619	2567401	16021848	2805725	4704386	35270	2515440	1087477	37082
21	Int.N.HT.HNAM	098289 R		Rattus norvegicus	Optic nerve	1.9		HNAM intervention	4	male	85633	2852582	2230521	10977402	3084342	142767790	1600240	2269563	241216	121765	28019	83624	760379	16969196	3902195	154060	1353369	2034707	154111	95857	30451	14383	123960	982287	85745	18206595	99219	4302978	135640	1580732	6474	2422556	18128382	3548178	5346255	36300	2683963	1097915	45304
22	Int.G.HT.HNAM.	098289 L		Rattus norvegicus	Optic nerve	2.4		HNAM intervention	4	male	82791	2650530	2386278	12218287	2439369	142509441	1660679	2089962	254108	104009	26866	99398	730078	17002467	5018200	158313	1400478	1996677	237702	123820	31137	18004	123998	1027408	81488	17953857	146642	3793915	142070	1348905	7400	2615123	18955223	3328330	4629920	40522	2864477	1284354	45868
23	Int.N.HT.HNAM	098290 R		Rattus norvegicus	Optic nerve	1.5		HNAM intervention	4	male	77489	3048706	2057917	9930407	2939147	123019016	1540242	2010787	227171	100364	20908	63935	615306	13159469	3089489	126348	1125981	1855491	192764	58682	20011	16350	95683	953663	54662	15024861	61246	4068895	113174	1171656	6723	2225641	15169401	2631411	4541099	26034	2224161	835399	32725
24	Int.G.HT.HNAM.	098290 L		Rattus norvegicus	Optic nerve	1.8		HNAM intervention	4	male	69656	2175551	2536456	7710947	2744343	133149665	190541	1461818	151836	130550	45606	66860	1776455	22647876	935471	183117	1757835	2981716	232307	509255	31441	13892	100666	625694	201208	7945512	516144	11451413	87342	1024456	9299	4135529	13830128	3489331	7370424	47114	3831782	1436235	68601
25	Proph.N.HT.HNAM	098273 R		Rattus norvegicus	Optic nerve	2.1		HNAM prophylctic	4	male	59044	2874315	2033338	12925137	2536937	137279212	1464066	1689605	188819	128092	26953	121557	673321	18621124	4026689	161005	1457934	1737879	220081	207747	27124	43252	92417	1105148	70395	17612918	226232	4533665	156301	1188800	7058	1707683	17904959	2180028	6122826	43769	3081915	1099854	42706
26	Proph.G.HT.HNAM.	098273 L		Rattus norvegicus	Optic nerve	1.9		HNAM prophylctic	4	male	63436	2943590	2019864	10596930	2153432	133649369	1321819	2334063	147689	119033	24389	56466	749603	15736585	3295538	138647	1260261	1577173	259262	181687	22214	19422	87056	972102	52251	16769098	184020	4688552	124217	828236	5742	2274610	17018060	2163609	4902022	35625	2435859	872540	35223
27	Proph.N.HT.HNAM	098274 R		Rattus norvegicus	Optic nerve	2		HNAM prophylctic	4	male	57004	2086028	2437969	12959498	2614313	137011322	1607476	1050829	214827	111060	30302	197783	626116	20574971	4918698	175326	1624553	1845921	244289	252723	32650	48162	119651	1049056	80365	14881945	255306	4311215	149691	1204871	6330	1779604	17165743	2633337	4297763	50443	3294009	1404988	49894
28	Proph.G.HT.HNAM.	098274 L		Rattus norvegicus	Optic nerve	2.2		HNAM prophylctic	4	male	60899	1782071	2103484	10835386	2178482	134498101	1425493	1864217	186497	98319	29844	103202	893042	19483570	4367942	168290	1537682	1891475	253794	313899	27746	20902	123402	983736	97637	13925095	320961	3258975	125704	1080402	7097	1728806	16319578	2755930	3564489	42761	2943286	1402780	48481
29	Proph.N.HT.HNAM	098275 R		Rattus norvegicus	Optic nerve	2.4		HNAM prophylctic	4	male	63244	2456327	2436859	13665257	4333532	139347766	1725739	1390285	196037	106744	27966	189695	691638	18384466	5260849	160345	1462362	1790379	274682	298367	33475	39977	112021	1066885	85382	16872350	313503	4821789	159812	1153525	6872	1782212	18034640	2587606	4485580	51917	3324385	1337432	45233
30	Proph.G.HT.HNAM.	098275 L		Rattus norvegicus	Optic nerve	2.6		HNAM prophylctic	4	male	67464	2417173	2584113	13560575	3817482	141470269	1533148	1756782	164165	123414	27890	167660	786971	19917535	4893190	166788	1550102	1818709	387457	374707	31382	33702	123142	1050939	111645	15759385	386975	6353716	158120	972574	7701	2104026	17796316	2956206	4833403	51692	3386007	1353926	50623
31	Proph.N.HT.HNAM	098276 R		Rattus norvegicus	Optic nerve	2.3		HNAM prophylctic	4	male	66798	2357412	2603032	14003465	2642168	130509609	1383624	1793750	127801	113435	27480	128545	970719	19125597	5485258	165083	1492837	1458769	496994	350033	27467	38494	80097	1006597	105087	13818931	351626	3592356	164322	677050	8797	1978757	17235596	2606524	4255591	50969	2978708	1032983	48595
32	OHT-OHT HNAM proph	098276 L		Rattus norvegicus	Optic nerve	3.1		HNAM prophylctic	4	male	53266	2226717	2170783	12498436	2639992	137938524	1525378	1649767	146005	126659	27074	237298	1071248	19578880	4527864	175753	1544627	1969806	162819	320979	29998	33075	107098	1050238	97336	13769947	328277	10089794	146276	1652326	11414	1558883	18176989	2804295	5566592	56409	3652747	1437561	58420
33	Proph.G.HT.HNAM.	098277 R		Rattus norvegicus	Optic nerve	2.4		HNAM prophylctic	4	male	64730	2790599	2275559	15423784	2096574	132318351	1455487	2134663	120329	108266	23779	120316	730578	15835472	4454358	138806	1306086	1512866	424774	307584	26673	37181	86695	1079095	78042	16511531	320457	4695525	175824	750029	6937	1715749	16761907	2418152	5102157	40598	2862058	1081301	40718
34	Proph.G.HT.HNAM.	098277 L		Rattus norvegicus	Optic nerve	2.2		HNAM prophylctic	4	male	59777	2666990	2289668	14779769	3303159	132499342	1339775	2133247	108109	118624	18787	106681	922321	18200309	3547475	154926	1437213	1779156	321013	313099	21778	38202	84668	987960	89428	13799748	315543	5699646	165275	900754	11451	1604701	16822211	2702558	6313824	45669	3144818	907305	45476
35	Proph.N.HT.HNAM	098278 R		Rattus norvegicus	Optic nerve	2.5		HNAM prophylctic	4	male	70459	2505367	2135861	10755909	2149325	134564917	1412485	1985629	157833	137135	27899	129023	1004097	20365756	5509963	171083	1620224	1945991	418746	336227	26299	32615	111355	1097707	91703	14394571	344282	5688892	126255	935339	7651	1900597	17681203	2723953	6070224	44811	2962164	1261142	56152
36	Proph.G.HT.HNAM.	098278 L		Rattus norvegicus	Optic nerve	2.6		HNAM prophylctic	4	male	64251	2175619	2424028	12871049	2817464	139184383	1327146	1837970	129830	129870	27808	174667	987355	22181684	5252450	177844	1672782	1992844	346858	615831	29552	50706	104856	1055998	161681	12693840	639585	8212719	152106	1214700	14201	1977398	17954411	3012069	5488591	57166	3417731	1334379	58301
											125990	2946159	2130023	5284511	280706	1604590	5892	40947	25061	22971	4525	33416	2148	681787	23257	44068	127376	104999	15686	41522	14674	1627	8083	7208	11399	61328	45658	102445	63553	337727	5393	46757	155682	191512	198301	7590	72004	82230	6115
											123302	2790829	2301374	6017859	323600	781767	6421	27585	16429	21324	4560	33257	1619	857486	23130	48444	163207	100400	15494	42108	12425	2324	9303	7134	8934	46048	44906	91151	69161	325687	5378	48326	111514	199272	227124	8087	106735	66034	4418
[truncated: 19 more columns]

## Sheet: Weight Normalised
ID	Sample category	Organism	sample type	treatment
Compound Name					IS_NEG_Cholicacidadduct	IS-Phenylalanine	AMP-IS	AMP-IS	3-Aminobutyric acid	4-Hydroxyproline	5-Aminolevulinic acid	Allantoin	alpha-Ketoglutaric acid	alpha-Ketoisocaproic acid	Aminoadipic acid	AMP	Arachidonic acid	Arginine	Aspartic acid	Canavanine	Citrulline	Creatinine	Cystine	Dihydroxyacetone phosphate	FAD	Fructose-1,6-bisphosphate	Fumaric acid	GABA	Glucose-6-phosphate/Fructose-6-phosphate	Glutamic acid	Glyceraldehyde-3-phosphate	Glycerophosphocholine	GMP	GSH	GSSG	Histidine	Hypoxanthine	Lactic acid	Leucine	Levomefolic acid	Lysine	Malic acid	Methionine	Methylhistidine	N-Acetyl-Alanine	N-Acetylglutamic acid	N-Acetylmethionine	NAD+	NADH
Formula					C25 H38 D4 O7	[13C]9 H11 N O2	[13C]10 H14 [15N]5 O7 P	[13C]10 H14 [15N]5 O7 P	C4 H9 N O2	C5 H9 N O3	C5 H9 N O3	C4 H6 N4 O3	C5 H6 O5	C6 H10 O3	C6 H11 N O4	C10 H14 N5 O7 P	C20 H32 O2	C6 H14 N4 O2	C4 H7 N O4	C5 H12 N4 O3	C6 H13 N3 O3	C4 H7 N3 O	C6 H12 N2 O4 S2	C3 H7 O6 P	C27 H33 N9 O15 P2	C6 H14 O12 P2	C4 H4 O4	C4 H9 N O2	C6 H13 O9 P	C5 H9 N O4	C3 H7 O6 P	C8 H20 N O6 P	C10 H14 N5 O8 P	C10 H17 N3 O6 S	C20 H32 N6 O12 S2	C6 H9 N3 O2	C5 H4 N4 O	C3 H6 O3	C6 H13 N O2	C20 H25 N7 O6	C6 H14 N2 O2	C4 H6 O5	C5 H11 N O2 S	C7 H11 N3 O2	C5 H9 N O3	C7 H11 N O5	C7 H13 N O3 S	C21 H28 N7 O14 P2	C21 H29 N7 O14 P2
1	N.HT.	Rattus norvegicus	optic nerve	No treatment	11610.2	338995	544498	3.85264e+06	1.1192e+06	2.84651e+07	396838	131281	52315.6	19192.5	6373.33	57506.2	82348.8	3.87957e+06	1.31657e+06	33354.2	302398	433905	58158.8	52100.8	7635	11768.3	26615.2	261945	20892.7	3.55124e+06	53847.1	1.41759e+06	41274	146866	14431.9	204622	3.35105e+06	530013	930793	9289.79	658381	315181	11900.2	404869	2.75222e+07	36784.2	9061.25	5558.75	1825.42
3	N.HT.	Rattus norvegicus	optic nerve	No treatment	7883.58	293578	358845	3.33821e+06	610712	3.01409e+07	303142	213347	31735.8	20772.5	4113.77	48290.6	84726	3.86463e+06	1.26389e+06	32507.9	311127	417069	44321.3	236624	5607.92	17102.8	20576	243785	22656.8	4.67915e+06	241733	1.63087e+06	38566.8	116825	14602.6	253251	2.95615e+06	437037	813066	9924.53	601767	313271	10273.2	333705	2.88592e+07	26681.9	6685.66	4037.55	638.11
5	N.HT.	Rattus norvegicus	optic nerve	No treatment	19696.8	843049	665157	5.82544e+06	892733	5.53915e+07	711185	278810	86445.6	37828.4	9325.2	101494	172975	6.94116e+06	2.05517e+06	61437.2	540022	840405	75078	111356	14482	27971.6	50517.6	509772	39017.2	7.32627e+06	112782	3.03607e+06	66912	279507	23324.8	351948	6.02045e+06	929467	2030456	15871.2	1.26175e+06	513328	17333.2	735325	5.33139e+07	55940	12634.4	8403.2	3628.4
7	N.HT.	Rattus norvegicus	optic nerve	No treatment	35461.3	1.02953e+06	1.48014e+06	9879908	1.42986e+06	9.5063e+07	1.16632e+06	1.53051e+06	145751	48918	16886	78371.3	400458	9889192	3269188	90767.3	785591	1409474	169532	146041	20446	18556.7	78454.7	816913	50920	1.33462e+07	148870	5120742	113870	669626	19950.7	1.07523e+06	1.24891e+07	1655356	2153736	24613.3	1.94354e+06	814823	28399.3	1.15148e+06	9.14145e+07	150928	20514.7	12253.3	9532.67
9	N.HT.	Rattus norvegicus	optic nerve	No treatment	23742.9	968114	862567	5.55229e+06	656084	4.99339e+07	680369	688377	85807.9	39701.4	8212.5	61133.2	261126	5.38004e+06	1.98868e+06	47543.9	437749	758139	126162	57219.6	12452.1	11048.2	38825	414452	27631.8	6.42641e+06	61707.1	2.68341e+06	64583.6	364299	11216.1	606043	6.94812e+06	1.13142e+06	1.80271e+06	15147.5	1.08722e+06	371042	15410.7	594036	4.83304e+07	62835.7	11585.7	8122.86	4890.36
11	N.HT.	Rattus norvegicus	optic nerve	No treatment	29150	920514	882316	4.48317e+06	773330	5.33224e+07	638755	540927	82493	40937	9283.33	30409.6	249825	6.40401e+06	2.12037e+06	58232.6	509686	790948	157910	79155.6	12536.7	8625.19	45716.3	400890	30681.8	6.77628e+06	79825.6	1.88231e+06	53753	383803	3988.52	850108	7.3674e+06	1.26486e+06	1.55425e+06	19263.7	1.10711e+06	476463	17839.6	665468	5.14205e+07	93854.8	13790	6642.96	3960
13	Int.N.HT.HNAM	Rattus norvegicus	optic nerve	Intervention HNAM	22536	962160	1.07069e+06	7510075	1180311	6.80112e+07	791148	650642	101030	45534	10763.5	73474	293776	8743482	2.17198e+06	77771.5	708812	906096	95544	53562.5	16022.5	19214.5	47843.5	552240	27770	8956786	54488.5	3.04663e+06	84408.5	681992	6059.5	955997	8.8736e+06	1.1371e+06	1986159	22640	1501967	621940	18616	656704	65420829	79952.5	14317	15287	6194.5
15	Int.N.HT.HNAM	Rattus norvegicus	optic nerve	Intervention HNAM	21875.6	1.00459e+06	737908	5.318e+06	1.19341e+06	5.00748e+07	643149	615675	69224.8	41316.7	9960	60022.2	243525	5.37066e+06	1.56442e+06	51072.6	444781	690394	46857	47709.6	9632.59	9132.22	40805.6	430153	27640	6.67078e+06	51264.4	3.03934e+06	60175.6	601205	3769.63	604009	6.54903e+06	902029	1.95913e+06	14594.1	1.06129e+06	480346	12244.1	386376	4.80741e+07	56937.4	9842.22	8317.41	3706.67
17	Int.N.HT.HNAM	Rattus norvegicus	optic nerve	Intervention HNAM	41835.9	1.9718e+06	1.1949e+06	7.80461e+06	1.07834e+06	7.73751e+07	938359	1.09507e+06	90890	62735.3	12478.2	40721.2	342233	8.08103e+06	1.76367e+06	76098.8	660594	861395	58474.1	65481.2	14032.4	13621.8	47828.2	558232	39837.1	1.05532e+07	66878.2	3.14843e+06	91931.8	674306	3482.94	1394770	9.7811e+06	1.34895e+06	2.80357e+06	26072.9	1.38811e+06	385233	16794.7	549412	7.46809e+07	88778.2	10206.5	12345.9	5287.06
19	Int.N.HT.HNAM	Rattus norvegicus	optic nerve	Intervention HNAM	24839.6	864318	795832	4.48561e+06	1391340	5.0319e+07	690335	532103	86683.9	39658.5	10171.9	67026.5	288619	6.02605e+06	2.02502e+06	56182.7	496755	783619	76985	69549.6	11584.6	12435.8	43595.8	458886	31478.5	6.26643e+06	74333.1	2.41094e+06	51916.9	553951	4681.92	826575	6.67437e+06	989566	1.81303e+06	16990.8	1.01368e+06	544570	14582.3	343463	4.8561e+07	62244.6	10530.4	7804.23	3322.69
21	Int.N.HT.HNAM	Rattus norvegicus	optic nerve	Intervention HNAM	45070	1.50136e+06	1.17396e+06	5777580	1.62334e+06	7.51409e+07	842232	1.19451e+06	126956	64086.8	14746.8	44012.6	400199	8.93116e+06	2.05379e+06	81084.2	712299	1.0709e+06	81111.1	50451.1	16026.8	7570	65242.1	516993	45128.9	9.58242e+06	52220.5	2.26473e+06	71389.5	831964	3407.37	1.27503e+06	9.54125e+06	1.86746e+06	2.81382e+06	19105.3	1.41261e+06	577850	23844.2	636997	7.25257e+07	138725	17586.3	14770.5	5530
23	Int.N.HT.HNAM	Rattus norvegicus	optic nerve	Intervention HNAM	51659.3	2.03247e+06	1.37194e+06	6.62027e+06	1.95943e+06	8.20127e+07	1026828	1.34052e+06	151447	66909.3	13938.7	42623.3	410204	8.77298e+06	2.05966e+06	84232	750654	1236994	128509	39121.3	13340.7	10900	63788.7	635775	36441.3	10016574	40830.7	2.7126e+06	75449.3	781104	4482	1.48376e+06	10112934	1754274	3.0274e+06	17356	1482774	556933	21816.7	678826	7.9448e+07	141917	16010.7	19001.3	7291.33
25	Proph.N.HT.HNAM	Rattus norvegicus	optic nerve	Prophylactic HNAM	28116.2	1.36872e+06	968256	6.15483e+06	1.20807e+06	6.53711e+07	697174	804574	89913.8	60996.2	12834.8	57884.3	320629	8.8672e+06	1.91747e+06	76669.1	694254	827561	104800	98927.1	12916.2	20596.2	44008.1	526261	33521.4	8.3871e+06	107730	2.15889e+06	74429.1	566095	3360.95	813182	8.52617e+06	1.03811e+06	2.91563e+06	20842.4	1.46758e+06	523740	20336.2	381302	6.28627e+07	96037.6	10484.8	11417.6	5861.43
27	Proph.N.HT.HNAM	Rattus norvegicus	optic nerve	Prophylactic HNAM	28502	1043014	1.21898e+06	6479749	1.30716e+06	68505661	803738	525414	107414	55530	15151	98891.5	313058	1.02875e+07	2459349	87663	812276	922960	122144	126362	16325	24081	59825.5	524528	40182.5	7.44097e+06	127653	2.15561e+06	74845.5	602436	3165	889802	8.58287e+06	1.31667e+06	2.14888e+06	25221.5	1.647e+06	702494	24947	347650	65972430	85455	16849.5	9086	2208.5
29	Proph.N.HT.HNAM	Rattus norvegicus	optic nerve	Prophylactic HNAM	26351.7	1.02347e+06	1.01536e+06	5.69386e+06	1.80564e+06	5.80616e+07	719058	579285	81682.1	44476.7	11652.5	79039.6	288182	7.66019e+06	2.19202e+06	66810.4	609318	745991	114451	124320	13947.9	16657.1	46675.4	444535	35575.8	7.03015e+06	130626	2.00908e+06	66588.3	480635	2863.33	742588	7.51443e+06	1.07817e+06	1.86899e+06	21632.1	1.38516e+06	557263	18847.1	347730	5.59913e+07	69052.1	13311.7	7511.67	2272.08
31	Proph.N.HT.HNAM	Rattus norvegicus	optic nerve	Prophylactic HNAM	29042.6	1.02496e+06	1.13175e+06	6.08846e+06	1.14877e+06	5.67433e+07	601576	779891	55565.7	49319.6	11947.8	55889.1	422052	8.31548e+06	2.38489e+06	71775.2	649060	634247	216084	152188	11942.2	16736.5	34824.8	437651	45690	6.00823e+06	152881	1.56189e+06	71444.4	294370	3824.78	860329	7.49374e+06	1.13327e+06	1.85026e+06	22160.4	1.29509e+06	449123	21128.3	293117	5.45683e+07	69947.4	13478.3	4010.43	2026.96
33	Proph.N.HT.HNAM	Rattus norvegicus	optic nerve	Prophylactic HNAM	26970.8	1.16275e+06	948150	6.42658e+06	873572	5.51326e+07	606453	889443	50137.1	45110.8	9907.92	50131.7	304408	6.59811e+06	1.85598e+06	57835.8	544202	630361	176989	128160	11113.8	15492.1	36122.9	449623	32517.5	6.8798e+06	133524	1.95647e+06	73260	312512	2890.42	714895	6.98413e+06	1.00756e+06	2.1259e+06	16915.8	1.19252e+06	450542	16965.8	307930	52946290	72444.2	7918.33	4041.67	2601.25
35	Proph.N.HT.HNAM	Rattus norvegicus	optic nerve	Prophylactic HNAM	28183.6	1.00215e+06	854344	4.30236e+06	859730	5.3826e+07	564994	794252	63133.2	54854	11159.6	51609.2	401639	8.1463e+06	2.20399e+06	68433.2	648090	778396	167498	134491	10519.6	13046	44542	439083	36681.2	5.75783e+06	137713	2.27556e+06	50502	374136	3060.4	760239	7.07248e+06	1.08958e+06	2.42809e+06	17924.4	1.18487e+06	504457	22460.8	447908	51950236	77841.6	14445.6	5528.4	2518.4
2	G.HT.	Rattus norvegicus	optic nerve	No treatment	116090	3017506	6794804	28022794	8817336	267706614	1449980	1274242	250768	210318	72902	202892	1585128	54240562	4797866	416676	4031300	5511626	489164	1857032	65258	175640	152226	1426884	2119830	15192794	1920282	26588290	307714	1249102	63376	5182606	25556476	5435168	11436202	64840	8096448	1776260	166618	4111158	258503788	146800	127504	23120	16966
4	G.HT.	Rattus norvegicus	optic nerve	No treatment	26134.5	595315	1454430	6200590	1.98642e+06	7.15912e+07	89854.6	718189	46764.1	52148.2	17594.5	42375.9	635529	1.36007e+07	746227	100507	1.00646e+06	1.61885e+06	150160	359121	14252.3	20559.1	35874.6	305173	582477	4.06754e+06	366800	8.6542e+06	68477.3	284923	21460.5	1.09471e+06	7.41155e+06	1.66539e+06	2.74636e+06	20174.1	2.04784e+06	618965	46632.3	1.10559e+06	68332040	21151.8	31369.1	3885	680
6	G.HT.	Rattus norvegicus	optic nerve	No treatment	25435.8	837079	1.22757e+06	5.51533e+06	698775	5.81509e+07	154563	597140	49605	55868.8	16798.3	40530	699575	9.17201e+06	701056	75755.8	706482	1195780	83250.4	396505	12352.9	14774.6	34670	324742	324839	3.75086e+06	397741	7.86723e+06	64952.1	450052	14780.8	857748	6.38867e+06	1.38577e+06	3.79622e+06	15530.8	1622750	426952	32898.8	975235	5.58163e+07	27848.3	19099.6	3493.75	4280.83
8	G.HT.	Rattus norvegicus	optic nerve	No treatment	26506.7	1.04661e+06	1.1247e+06	8.35703e+06	1.20946e+06	6.73046e+07	858752	983474	110446	45760.5	10695.2	63819.5	279048	7.01368e+06	2.2578e+06	66987.1	563601	1.05157e+06	108676	94900.9	12907.6	13185.7	52979.5	583126	38873.8	9.25854e+06	95936.2	3.90582e+06	93025.2	393479	23104.8	691110	8.65477e+06	1.26431e+06	2.21052e+06	19178.1	1.42472e+06	533899	19452.9	840627	6.47927e+07	94742.9	15006.2	9930.95	5489.05
10	G.HT.	Rattus norvegicus	optic nerve	No treatment	21465.2	492035	1360474	7.23286e+06	959948	6.18681e+07	471413	726035	73372.4	39338.8	7336	53430.4	310980	9128766	1.34059e+06	73554	715609	1.13288e+06	93455.2	397997	14076.4	26636.4	47612	340207	181285	4.12945e+06	409536	8.79466e+06	77906.4	218286	43528.8	711162	7486208	1546844	1.74029e+06	19946	1.61425e+06	590711	30616.8	788730	59824952	37785.2	21734.4	4344.4	4120
12	G.HT.	Rattus norvegicus	optic nerve	No treatment	23686.8	670261	983005	4.84148e+06	867263	4.83617e+07	370319	321165	63126.4	59430.3	12504.5	46143.6	456223	9.34016e+06	1.43811e+06	64770	687633	1.12508e+06	123226	310324	15256.8	20674.8	37811.6	317117	167927	3.9022e+06	319550	5.25451e+06	55566.1	372325	13580.3	735817	5.94501e+06	1.3365e+06	3.15514e+06	18579.3	1.52977e+06	548158	33801.6	893681	4.69208e+07	39388.1	21183.5	4641.29	4291.29
14	Int.G.HT.HNAM.	Rattus norvegicus	optic nerve	Intervention HNAM	25963.3	1.26726e+06	995596	5.7338e+06	816529	6.25081e+07	691443	674592	95624.3	50917.6	9936.67	38680.9	249325	7.37024e+06	1.58839e+06	66012.9	580729	816734	66656.7	41064.8	12520.5	10119.5	43422.9	492061	27211	7.94964e+06	42079.1	2.68011e+06	66138.1	591114	3230.48	1.0622e+06	7.90599e+06	1.07417e+06	2.08539e+06	18413.3	1.24569e+06	503940	15525.7	548209	6.0137e+07	83175.7	10721.9	12781	5120.48
16	Int.G.HT.HNAM.	Rattus norvegicus	optic nerve	Intervention HNAM	22112.8	924158	746292	5.41956e+06	890356	53011110	635164	497350	68102.8	42555.6	12120.8	69008.4	253813	6.48506e+06	1.26777e+06	59049.6	532645	786442	50353.6	95521.2	10945.2	16198.8	38626.8	400444	30929.6	5.98887e+06	96550.8	3.12589e+06	61306	587747	5890	739132	6.07969e+06	966846	1.96386e+06	15913.2	1257722	456132	14757.2	481760	51181520	45862	11290.4	7590	2693.6
18	Int.G.HT.HNAM.	Rattus norvegicus	optic nerve	Intervention HNAM	23028.8	1023275	785847	5.89256e+06	1.04327e+06	5.62178e+07	674377	671429	66015.4	52738.8	11821.5	67659.2	335888	6.70199e+06	1.73283e+06	59895.8	535413	908590	58238.5	98288.1	11813.9	13862.7	35628.5	435075	35101.9	7.51281e+06	99531.5	3.05302e+06	68026.5	624428	4919.62	818042	7.53303e+06	1.05007e+06	2.60086e+06	21416.5	1276375	482680	17278.5	550097	5.41082e+07	52867.7	14308.9	8496.54	3848.08
20	Int.G.HT.HNAM.	Rattus norvegicus	optic nerve	Intervention HNAM	31429	1.18745e+06	902837	4.45868e+06	967834	5.98817e+07	757542	758577	81904.8	48711.9	12938.1	50217.6	393635	6.88438e+06	1.60846e+06	64303.3	566606	982875	70265.2	69431.4	13110.5	10102.9	48790	494407	36496.7	6.46128e+06	71665.2	2834760	52560.5	686655	3628.1	1.22257e+06	7.62945e+06	1.33606e+06	2.24018e+06	16795.2	1.19783e+06	517846	17658.1	439209	5.79702e+07	89365.2	15165.2	10278.6	4805.71
22	Int.G.HT.HNAM.	Rattus norvegicus	optic nerve	Intervention HNAM	34496.2	1.10439e+06	994282	5.09095e+06	1.0164e+06	5.93789e+07	691950	870818	105878	43337.1	11194.2	41415.8	304199	7.08436e+06	2.09092e+06	65963.8	583532	831949	99042.5	51591.7	12973.8	7501.67	51665.8	428087	33953.3	7.48077e+06	61100.8	1.5808e+06	59195.8	562044	3083.33	1.08963e+06	7.89801e+06	1.3868e+06	1.92913e+06	16884.2	1.19353e+06	535148	19111.7	509270	57102985	88825.4	13727.5	8872.5	2878.33
24	Int.G.HT.HNAM.	Rattus norvegicus	optic nerve	Intervention HNAM	38697.8	1.20864e+06	1.40914e+06	4.28386e+06	1524635	7.3972e+07	105856	812121	84353.3	72527.8	25336.7	37144.4	986919	1.25822e+07	519706	101732	976575	1.65651e+06	129059	282919	17467.2	7717.78	55925.6	347608	111782	4.41417e+06	286747	6.3619e+06	48523.3	569142	5166.11	2.29752e+06	7.6834e+06	1.93852e+06	4094680	26174.4	2.12877e+06	797908	38111.7	849629	71581060	28493.9	24259.4	6730	2831.67
26	Proph.G.HT.HNAM.	Rattus norvegicus	optic nerve	Prophylactic HNAM	33387.4	1.54926e+06	1.06309e+06	5.57733e+06	1.13339e+06	7.03418e+07	695694	1.22845e+06	77731.1	62648.9	12836.3	29719	394528	8.28241e+06	1.73449e+06	72972.1	663295	830091	136454	95624.7	11691.6	10222.1	45818.9	511633	27500.5	8.82584e+06	96852.6	2.46766e+06	65377.4	435914	3022.11	1.19716e+06	8.95687e+06	1.13874e+06	2.58001e+06	18750	1.28203e+06	459232	18538.4	357672	6.7798e+07	105902	11757.9	7031.05	2189.47
28	Proph.G.HT.HNAM.	Rattus norvegicus	optic nerve	Prophylactic HNAM	27681.4	810032	956129	4.92518e+06	990219	6.11355e+07	647951	847371	84771.4	44690.4	13565.5	46910	405928	8.85617e+06	1.98543e+06	76495.4	698946	859761	115361	142681	12611.8	9500.91	56091.8	447153	44380.4	6.32959e+06	145891	1.48135e+06	57138.2	491092	3225.91	785821	7417990	1.2527e+06	1.62022e+06	19436.8	1.33786e+06	637627	22036.8	311046	5.88216e+07	79478.6	15673.2	5634.55	1990.45
30	Proph.G.HT.HNAM.	Rattus norvegicus	optic nerve	Prophylactic HNAM	25947.7	929682	993890	5.21561e+06	1.46826e+06	5.44116e+07	589672	675685	63140.4	47466.9	10726.9	64484.6	302681	7.66059e+06	1.882e+06	64149.2	596193	699503	149022	144118	12070	12962.3	47362.3	404207	42940.4	6.0613e+06	148837	2.44374e+06	60815.4	374067	2961.92	809241	6.84474e+06	1.137e+06	1.859e+06	19881.5	1.30231e+06	520741	19470.4	344732	5.24709e+07	64596.2	10761.9	5561.15	3961.15
32	Proph.G.HT.HNAM.	Rattus norvegicus	optic nerve	Prophylactic HNAM	17182.6	718296	700253	4.03175e+06	851610	4.44963e+07	492057	532183	47098.4	40857.7	8733.55	76547.7	345564	6.31577e+06	1.4606e+06	56694.5	498267	635421	52522.3	103542	9676.77	10669.4	34547.7	338786	31398.7	4.44192e+06	105896	3.25477e+06	47185.8	533008	3681.94	502865	5.86354e+06	904611	1.79567e+06	18196.5	1.17831e+06	463729	18845.2	286020	4.3084e+07	53513.9	12059.4	6520.97	2637.74
34	Proph.G.HT.HNAM.	Rattus norvegicus	optic nerve	Prophylactic HNAM	27171.4	1.21227e+06	1.04076e+06	6.71808e+06	1.50144e+06	6.0227e+07	608989	969658	49140.4	53920	8539.55	48491.4	419237	8.27287e+06	1.61249e+06	70420.9	653279	808707	145915	142318	9899.09	17364.5	38485.4	449073	40649.1	6.27261e+06	143429	2.59075e+06	75125	409434	5205	729410	7.64646e+06	1.22844e+06	2869920	20758.6	1.42946e+06	412411	20670.9	361830	5.79242e+07	79531.4	12287.7	4928.64	1885.45
36	Proph.G.HT.HNAM.	Rattus norvegicus	optic nerve	Prophylactic HNAM	24711.9	836777	932318	4.9504e+06	1083640	53532455	510441	706912	49934.6	49950	10695.4	67179.6	379752	8.53142e+06	2.02017e+06	68401.5	643378	766478	133407	236858	11366.1	19502.3	40329.2	406153	62185	4.88225e+06	245994	3.15874e+06	58502.3	467192	5461.92	760538	6.90554e+06	1.15849e+06	2.111e+06	21986.9	1.31451e+06	513223	22423.5	382533	5.17412e+07	59063.8	15157.3	4795.77	2885
[truncated: 13 more columns]

## Sheet: Group comparisons
Group				Group				Group
N.HT. vs G.HT				intervention N.HT.HNAM vs G.HT.HAM				prophylactic N.HT.HNAM vs G.HT.HNAM
Metabolites	log2(FC)	-log10(P)		Metabolites	log2(FC)	-log10(P)		Metabolites	log2(FC)	-log10(P)
G6P F6P	3.2967	2.02119		3-Aminobutyric acid	-0.56866	1.7273		Aspartic acid	-0.28307	1.79307
DHAP	1.6859	2.02119		GABA	-0.22339	1.17656		Glycerophosphocholine	0.34556	1.10205
G3P	1.6809	2.02119		5-Aminolevulinic acid	-0.25236	1.09986		Fructose-1,6-bisphosphate	-0.41027	1.0507
GPC	1.5398	2.02119		Glutamic acid	-0.29328	1.0429		Phosphoenolpuruvic acid	-0.33456	0.954286
ADMA	1.4276	2.02119		NADH	-0.43256	0.924745		FAD	-0.1895	0.842453
O-PE	1.1977	2.02119		Aspartic acid	-0.22672	0.910307		Valine	0.2551	0.807739
Met	1.0939	2.02119		NAD+	-0.42806	0.864231		5-Aminolevulinic acid	-0.17176	0.804377
AA	1.3333	1.72015		GMP	-0.23958	0.853717		GSSG	0.2978	0.799259
Nicotinamide mononucleotide	0.98571	1.72015		Hypoxanthine	-0.21312	0.82921		GABA	-0.1421	0.782911
N-Acetylmethionine	0.91537	1.72015		GSH	-0.17144	0.821858		O-Phosphoethanolamine	0.23424	0.766522
NAD+	-0.875	1.41913		Fumaric acid	-0.23984	0.780337		GMP	-0.17487	0.754981
Valine	0.80249	1.41913		4-Hydroxyproline	-0.2065	0.741076		Cystine	-0.29989	0.602442
5-ALA	-1.258	1.17609		N-Acetyl-Alanine	-0.20766	0.737691		Oxoglutaric acid	-0.27895	0.586868
Leucine	0.88582	1.17609		alpha-Ketoglutaric acid	-0.3218	0.731141		Arachidonic acid	0.13284	0.552733
Arginine	0.76677	1.17609		Glyceraldehyde-3-phosphate	0.38857	0.710612		Aminoadipic acid	-0.15844	0.548444
Oleic acid	0.75368	1.17609		Allantoin	-0.38144	0.666754		alpha-Ketoglutaric acid	-0.26841	0.547095
Creatinine	0.71047	1.17609		Canavanine	-0.17293	0.652202		Glutamic acid	-0.17302	0.502172
Citrulline	0.69539	1.17609		Dihydroxyacetone phosphate	0.39017	0.643687		AMP	-0.2392	0.439209
Lysine	0.61812	1.17609		Nicotinamide	-0.27877	0.640544		NAD+	-0.27101	0.432727
Lactic acid	0.58165	1.17609		N-Acetylglutamic acid	-0.39588	0.62408		Nicotinamide	0.35066	0.406249
alpha-Ketoisocaproic acid	0.58103	1.17609		Nicotinamide ribsoside	-0.18027	0.620332		Allantoin	0.18184	0.375728
Canavanine	0.54312	1.17609		Citrulline	-0.16815	0.613038		Hypoxanthine	-0.08158	0.372153
PEP	-1.2884	0.941992		Oxoglutaric acid	-0.26691	0.561521		Oleic acid	0.10692	0.344228
Aspartic acid	-0.92238	0.941992		Nicotinamide mononucleotide	-0.11277	0.533459		Glucose-6-phosphate/Fructose-6-phosphate	0.15188	0.341521
Glutamic acid	-0.82456	0.941992		Arginine	-0.14857	0.524852		Dihydroxyacetone phosphate	0.17852	0.340436
Phenylalanine	0.60057	0.941992		Tryptophan	-0.16123	0.498078		Citrulline	-0.0763	0.31511
Oxobutyric acid	0.59229	0.941992		FAD	-0.13107	0.484179		Glyceraldehyde-3-phosphate	0.16669	0.311029
Methylhistidine	0.53906	0.941992		Oxobutyric acid	-0.15612	0.477334		Serine	-0.05132	0.304781
Tryptophan	0.51258	0.941992		alpha-Ketoisocaproic acid	-0.16358	0.47563		Levomefolic acid	-0.06734	0.301239
Serine	0.46705	0.941992		Leucine	-0.14972	0.427175		Lysine	-0.05905	0.293427
N-Acetylglutamic acid	-1.1739	0.765913		Lactic acid	-0.19734	0.416235		Canavanine	-0.06903	0.284506
Histidine	0.60989	0.765913		Serine	-0.10856	0.401034		Nicotinamide mononucleotide	-0.04687	0.253568
AMP	-0.46265	0.765913		Phenylalanine	-0.13601	0.395266		Malic acid	-0.08417	0.253023
Aminoadipic acid	0.58601	0.58983		Cystine	-0.23757	0.382088		Nicotinamide ribsoside	-0.07442	0.248205
alpha-Ketoglutaric acid	-0.47217	0.58983		Lysine	-0.08604	0.36271		Tryptophan	-0.07052	0.226975
α-ketoglutarate	-0.46158	0.58983		Oleic acid	-0.13484	0.357417		N-Acetylglutamic acid	-0.09072	0.220476
Fructose-1,6-bisphosphate	0.38286	0.58983		Levomefolic acid	-0.12179	0.348955		4-Hydroxyproline	-0.05549	0.212681
Malic acid	0.22491	0.58983		Malic acid	-0.08055	0.333482		Arginine	-0.05771	0.212242
GSSG	0.6781	0.452989		Creatinine	-0.09607	0.280644		Phenylalanine	-0.06328	0.205847
Levomefolic acid	0.24262	0.452989		Histidine	-0.14424	0.256341		Methylhistidine	-0.05662	0.2046
4-Hydroxyproline	0.20482	0.452989		Glucose-6-phosphate/Fructose-6-phosphate	-0.08461	0.246203		N-Acetyl-Alanine	-0.05314	0.204078
N-Acetyl-Alanine	0.2031	0.452989		Arachidonic acid	-0.10143	0.242338		NADH	-0.16957	0.1926
Nicotinamide ribsoside	0.17692	0.452989		Methylhistidine	-0.09989	0.23419		Oxobutyric acid	-0.05829	0.185034
GMP	0.079229	0.452989		Methionine	-0.0925	0.23329		NN-Dimethylarginine	0.047579	0.177276
Allantoin	0.066884	0.452989		NN-Dimethylarginine	-0.08205	0.224608		alpha-Ketoisocaproic acid	-0.05088	0.172779
GABA	-0.45553	0.32222		O-Phosphoethanolamine	0.059517	0.20937		Lactic acid	0.033516	0.150611
3-Aminobutyric acid	0.30418	0.215012		Aminoadipic acid	-0.04981	0.164392		Methionine	-0.03158	0.130516
FAD	0.19775	0.215012		Glycerophosphocholine	-0.06145	0.13772		Leucine	-0.05534	0.123563
Hypoxanthine	0.061878	0.215012		Fructose-1,6-bisphosphate	-0.07167	0.09608		GSH	0.043506	0.084727
Nicotinamide	-0.24092	0.118102		GSSG	-0.05577	0.088411		Creatinine	0.019083	0.062868
Fumaric acid	-0.1562	0.118102		AMP	-0.03339	0.051758		3-Aminobutyric acid	-0.03536	0.058906
GSH	0.020057	0.118102		Phosphoenolpuruvic acid	0.023308	0.017286		N-Acetylmethionine	0.02263	0.047348
NADH	-0.28712	0.038916		Valine	-0.00906	0.014767		Fumaric acid	-0.01836	0.041083
Cystine	0.097169	0.038916		N-Acetylmethionine	-0.00435	0.008278		Histidine	0.001207	0.002352

## Sheet: Condition comparisons
Condition				Condition				Condition				Condition
N.HT. vs intervention N.HT HNAM				N.HT. vs prophylactic N.HT HNAM				G.HT. vs intervention G.HT.HNAM.				G.HT. vs prophylactic G.HT.HNAM.
Metabolites	log2(FC)	-log10(P)		Metabolites	log2(FC)	-log10(P)		Metabolites	log2(FC)	-log10(P)		Metabolites	log2(FC)	-log10(P)
NAM	1.8909	3.07597		Tryptophan	0.73768	2.78354		G3P	-2.3315	5.63065		3-MH	-1.4657	5.301
GSH	1.0727	2.53108		GSSG	-2.1911	2.68173		DHAP	-2.3623	5.48243		NMN	-0.96697	4.31051
GSSG	-1.7575	2.37132		Oxobutyric acid	0.62406	2.30066		NMN	-1.003	3.90046		DHAP	-1.3438	4.07791
Tryptophan	0.80232	2.3691		Phenylalanine	0.59981	2.10493		Glutamic acid	0.83706	3.82238		G3P	-1.3369	4.03323
Nicotinamide ribsoside	0.78355	2.0243		alpha-Ketoisocaproic acid	0.58154	1.94428		Methylhistidine	-0.89559	3.62238		GPC	-1.5745	3.94329
Oxobutyric acid	0.60653	1.71541		Arachidonic acid	0.71199	1.45638		NAM	1.8531	3.43474		ADMA	-1.1947	3.29162
Leucine	0.6334	1.6417		Methylhistidine	-0.86998	1.44848		GPC	-1.5254	3.40417		Methionine	-0.82382	3.11716
alpha-Ketoisocaproic acid	0.62709	1.6284		Leucine	0.52254	1.42422		GABA	0.48376	3.18744		Creatinine	-0.72606	2.90928
Histidine	0.96895	1.60871		Citrulline	0.45512	1.26837		Met	-1.0934	3.18201		O-Phosphoethanolamine	-0.99622	2.73436
3-Aminobutyric acid	0.6202	1.59945		Arginine	0.45601	1.23746		GSH	0.88119	3.04533		N-Acetylmethionine	-0.85031	2.61493
Phenylalanine	0.58433	1.59474		Nicotinamide ribsoside	0.44522	1.12464		O-PE	-1.2154	2.9423		NAG	1.224	2.46189
NAD+	0.78416	1.54986		Levomefolic acid	0.406	1.07381		NAD+	1.2311	2.9272		Lactic acid	-0.38432	2.40334
Oleic acid	0.71566	1.3283		Oleic acid	0.59725	1.00566		5-ALA	1.3456	2.86059		5-ALA	1.1215	2.35614
Arachidonic acid	0.66084	1.2393		Canavanine	0.40631	0.989658		Nicotinamide ribsoside	0.42636	2.72434		Lysine	-0.38192	2.35306
DHAP	-1.0665	1.17756		Histidine	0.51696	0.881967		Lysine	-0.46502	2.55724		Aspartic acid	0.75464	2.2971
G3P	-1.0392	1.16433		Aminoadipic acid	0.4229	0.858738		ADMA	-1.0387	2.50468		FAD	-0.31786	2.14986
NN-Dimethylarginine	0.47097	0.950162		Cystine	0.51506	0.856517		N-Acetylmethionine	-0.83996	2.26904		G6P F6P	-2.9199	2.13788
Citrulline	0.3867	0.887999		Phosphoenolpuruvic acid	0.46879	0.822002		Creatinine	-0.55142	2.0714		GSSG	-2.5714	2.10144
Canavanine	0.39705	0.869248		3-Aminobutyric acid	0.39391	0.786934		NAG	1.191	2.05084		GABA	0.40521	2.0692
Aminoadipic acid	0.41105	0.800848		Methionine	0.3017	0.702283		Arginine	-0.57835	1.9864		NAD+	0.4899	2.00723
Arginine	0.33699	0.731843		Lysine	0.29525	0.584693		Valine	-0.45914	1.96429		Serine	-0.33856	1.95577
Lactic acid	0.42745	0.698362		GSH	0.42363	0.552253		G6P F6P	-3.2623	1.8988		PEP	1.4226	1.916
Allantoin	0.68215	0.678588		Glucose-6-phosphate/Fructose-6-phosphate	0.22498	0.51097		Fructose-1,6-bisphosphate	-0.83815	1.88656		Valine	-0.43709	1.79534
N-Acetyl-Alanine	0.3696	0.675923		Glycerophosphocholine	-0.38018	0.508961		Serine	-0.35909	1.85968		Glutamic acid	0.63079	1.6137
Hypoxanthine	0.39712	0.673623		Nicotinamide	0.53842	0.495801		Citrulline	-0.47684	1.83923		Fructose-1,6-bisphosphate	-0.6279	1.47012
4-Hydroxyproline	0.36753	0.671498		NADH	-0.48489	0.374081		GSSG	-2.4914	1.77809		GSH	0.44708	1.38425
Levomefolic acid	0.31111	0.648629		Hypoxanthine	0.23872	0.363312		Lactic acid	-0.35154	1.5629		Arginine	-0.36846	1.33921
5-Aminolevulinic acid	0.33997	0.627162		Allantoin	0.37017	0.328383		Cystine	-0.70741	1.50005		Citrulline	-0.31656	1.22229
alpha-Ketoglutaric acid	0.37006	0.577771		4-Hydroxyproline	0.1955	0.32502		Aspartic acid	0.64987	1.48125		Arachidonic acid	-0.48849	1.13772
Valine	0.35241	0.557661		N-Acetyl-Alanine	0.19453	0.323791		Arachidonic acid	-0.77391	1.46462		NAM	1.13	1.01748
Fructose-1,6-bisphosphate	-0.38362	0.534944		Malic acid	0.18494	0.322712		Oxoglutaric acid	0.5213	1.38059		Leucine	-0.41862	0.897669
Glutamic acid	0.30578	0.49953		Serine	0.17981	0.276126		alpha-Ketoglutaric acid	0.52042	1.35785		Allantoin	0.48512	0.834696
Oxoglutaric acid	0.32663	0.48258		NN-Dimethylarginine	0.18532	0.273705		FAD	-0.18838	1.35608		Canavanine	-0.20585	0.755921
N-Acetylglutamic acid	0.41298	0.458034		Lactic acid	0.16381	0.258841		Canavanine	-0.319	1.22617		Aminoadipic acid	-0.32155	0.618217
Cystine	-0.37267	0.449002		Fructose-1,6-bisphosphate	0.16522	0.242391		Leucine	-0.40214	0.892451		Nicotinamide ribsoside	0.19389	0.606127
Phosphoenolpuruvic acid	-0.50186	0.448477		Aspartic acid	0.11533	0.217807		Phosphoenolpuruvic acid	0.80981	0.838123		Levomefolic acid	0.096045	0.554785
GABA	0.25162	0.425078		Glyceraldehyde-3-phosphate	0.17728	0.209792		Hypoxanthine	0.12212	0.556393		AMP	0.28426	0.522459
Lysine	0.23913	0.422152		Dihydroxyacetone phosphate	0.1636	0.186059		Malic acid	-0.12995	0.550537		Fumaric acid	0.16685	0.48904
Creatinine	0.25512	0.40446		GMP	0.11734	0.180134		Fumaric acid	0.16203	0.502642		GMP	-0.13676	0.46572
Fumaric acid	0.24567	0.386148		Valine	0.1103	0.150605		Histidine	0.21483	0.493563		NADH	-0.36734	0.42229
NADH	0.35634	0.363322		N-Acetylglutamic acid	0.14073	0.148754		GMP	-0.11893	0.474631		Tryptophan	0.15458	0.42167
Methylhistidine	-0.25664	0.352255		NAD+	-0.11409	0.130428		AMP	0.22708	0.462962		Malic acid	-0.12415	0.386496
Serine	0.21652	0.325479		alpha-Ketoglutaric acid	-0.11364	0.128485		Tryptophan	0.12851	0.439543		Hypoxanthine	0.095255	0.332472
GMP	0.19987	0.320527		GABA	0.091784	0.126883		Allantoin	0.23382	0.432985		4-Hydroxyproline	-0.06481	0.177721
Malic acid	0.17552	0.309237		Oxoglutaric acid	-0.10703	0.121151		Oxobutyric acid	-0.14188	0.428664		N-Acetyl-Alanine	-0.06171	0.172321
AMP	-0.20218	0.306502		FAD	0.069392	0.096829		Phenylalanine	-0.15225	0.42457		Cystine	0.118	0.171385
FAD	0.14044	0.21381		Nicotinamide mononucleotide	0.06561	0.094463		Oleic acid	-0.17286	0.420834		alpha-Ketoglutaric acid	0.090115	0.151626
Glucose-6-phosphate/Fructose-6-phosphate	0.11903	0.205003		AMP	0.060815	0.077456		Aminoadipic acid	-0.22478	0.406271		Histidine	-0.09173	0.15098
Nicotinamide mononucleotide	0.095478	0.139141		N-Acetylmethionine	0.042423	0.057199		alpha-Ketoisocaproic acid	-0.11752	0.401439		Phenylalanine	-0.06404	0.142288
Methionine	0.093082	0.136891		O-Phosphoethanolamine	-0.03272	0.048575		3-Aminobutyric acid	-0.25265	0.293812		Oxoglutaric acid	0.075606	0.130639
O-Phosphoethanolamine	-0.0772	0.119764		5-Aminolevulinic acid	0.035252	0.044269		NADH	0.21089	0.221885		alpha-Ketoisocaproic acid	-0.05038	0.129122
N-Acetylmethionine	0.079753	0.11222		Creatinine	-0.03467	0.042134		Levomefolic acid	-0.0533	0.183262		Oleic acid	-0.04951	0.128048
Glycerophosphocholine	0.075879	0.090717		Fumaric acid	0.029002	0.033816		4-Hydroxyproline	-0.04379	0.149525		3-Aminobutyric acid	0.054368	0.058161
Aspartic acid	-0.04579	0.07339		Glutamic acid	-0.02076	0.024077		N-Acetyl-Alanine	-0.04116	0.144905		Oxobutyric acid	-0.02652	0.055567
