# Supplementary material for: Oral nicotinamide provides robust, dose-dependent structural and metabolic neuroprotection of retinal ganglion cells in experimental glaucoma
Source: Acta Neuropathol Commun. 2024 Aug 23;12:137. doi: 10.1186/s40478-024-01850-8 (PMC11342512; doi:10.1186/s40478-024-01850-8)
Supplement: Supplementary file 2 — Supplementary Material 2 [file 40478_2024_1850_MOESM2_ESM.xlsx]

## Sheet: Pathway analysis 
Untreated (N.HT vs G.HT)									Intervention (N.HT.HNAM vs G.HT.HNAM)									Prophylactic (N.HT.HNAM vs G.HT.HNAM)
Pathway Name	Total Compounds in Pathway	Hits	p	-log10(p)	Holm adjusted p	FDR	Impact		Pathway Name	Total Compounds in Pathway	Hits	p	-log10(p)	Holm adjusted p	FDR	Impact		Pathway Name	Total Compounds in Pathway	Hits	p	-log10(p)	Holm adjusted p	FDR	Impact
Arginine biosynthesis	14	7	0.0034189	2.4661	0.12992	0.032663	0.42132		Butanoate metabolism	15	2	0.040611	1.3914	1	0.58393	0.03175		Alanine, aspartate and glutamate metabolism	28	4	0.015834	1.8004	0.6017	0.30387	0.36058
Fructose and mannose metabolism	18	2	0.0055441	2.2562	0.20513	0.032663	0.03693		Alanine, aspartate and glutamate metabolism	28	4	0.057183	1.2427	1	0.58393	0.36058		Pantothenate and CoA biosynthesis	20	2	0.024711	1.6071	0.91431	0.30387	0
Inositol phosphate metabolism	30	2	0.0055441	2.2562	0.20513	0.032663	0		Porphyrin metabolism	31	1	0.074676	1.1268	1	0.58393	0.02795		beta-Alanine metabolism	21	2	0.029604	1.5287	1	0.30387	0
Aminoacyl-tRNA biosynthesis	48	10	0.005801	2.2365	0.20513	0.032663	0		Glutathione metabolism	28	3	0.13428	0.872	1	0.58393	0.28637		Histidine metabolism	16	3	0.031986	1.495	1	0.30387	0.22131
Pentose phosphate pathway	21	1	0.0059251	2.2273	0.20513	0.032663	0.1502		Nicotinate and nicotinamide metabolism	15	5	0.1475	0.83122	1	0.58393	0.46053		Ether lipid metabolism	20	1	0.079059	1.102	1	0.50798	0
Glycerophospholipid metabolism	36	3	0.0059546	2.2251	0.20513	0.032663	0.09133		Purine metabolism	71	4	0.14763	0.83083	1	0.58393	0.14175		Glycerophospholipid metabolism	36	3	0.080207	1.0958	1	0.50798	0.09133
Glycerolipid metabolism	16	1	0.0060169	2.2206	0.20513	0.032663	0		Glycine, serine and threonine metabolism	34	3	0.15697	0.80417	1	0.58393	0.20373		Nicotinate and nicotinamide metabolism	15	5	0.13314	0.87568	1	0.66246	0.46053
Glycolysis / Gluconeogenesis	26	4	0.0082453	2.0838	0.25561	0.034873	0.19141		Lipoic acid metabolism	28	1	0.16229	0.78972	1	0.58393	0		Riboflavin metabolism	4	1	0.14373	0.84244	1	0.66246	0
Ether lipid metabolism	20	1	0.0082593	2.0831	0.25561	0.034873	0		Inositol phosphate metabolism	30	2	0.18397	0.73526	1	0.58393	0		Porphyrin metabolism	31	1	0.1569	0.80438	1	0.66246	0.02795
Histidine metabolism	16	3	0.0092072	2.0359	0.26701	0.034988	0.22131		Pentose phosphate pathway	22	2	0.18588	0.73076	1	0.58393	0.13781		Butanoate metabolism	15	2	0.1789	0.7474	1	0.66675	0.03175
Sphingolipid metabolism	21	1	0.01123	1.9496	0.31443	0.038793	0.0142		Fructose and mannose metabolism	18	3	0.18623	0.72996	1	0.58393	0.08834		Glycine, serine and threonine metabolism	34	2	0.22276	0.65216	1	0.66675	0.20373
Pantothenate and CoA biosynthesis	19	2	0.013881	1.8576	0.37478	0.043956	0		Glycerolipid metabolism	16	1	0.1868	0.72863	1	0.58393	0		Arginine biosynthesis	14	6	0.27183	0.5657	1	0.66675	0.30457
Biosynthesis of unsaturated fatty acids	36	2	0.01942	1.7118	0.50492	0.053496	0		beta-Alanine metabolism	21	2	0.18978	0.72175	1	0.58393	0		Arachidonic acid metabolism	44	1	0.28007	0.55273	1	0.66675	0.2893
Alanine, aspartate and glutamate metabolism	28	5	0.019835	1.7026	0.50492	0.053496	0.5577		Pantothenate and CoA biosynthesis	20	3	0.21267	0.67229	1	0.60763	0		Lipoic acid metabolism	28	1	0.28373	0.54709	1	0.66675	0
Arachidonic acid metabolism	36	1	0.021117	1.6754	0.5068	0.053496	0.33292		Histidine metabolism	16	3	0.23063	0.63709	1	0.615	0.22131		Biosynthesis of unsaturated fatty acids	36	2	0.28539	0.54457	1	0.66675	0
Valine, leucine and isoleucine biosynthesis	8	3	0.027226	1.565	0.6262	0.060858	0		Tyrosine metabolism	42	1	0.29821	0.52547	1	0.74553	0.02463		Valine, leucine and isoleucine biosynthesis	8	3	0.3755	0.42539	1	0.66675	0
Valine, leucine and isoleucine degradation	40	3	0.027226	1.565	0.6262	0.060858	0.01084		Arginine and proline metabolism	36	3	0.38215	0.41776	1	0.89919	0.19302		Valine, leucine and isoleucine degradation	40	3	0.3755	0.42539	1	0.66675	0.01084
Butanoate metabolism	15	3	0.030636	1.5138	0.64335	0.064675	0.03175		Glycerophospholipid metabolism	36	3	0.44789	0.34883	1	0.90356	0.09133		Pentose phosphate pathway	22	2	0.4133	0.38373	1	0.66675	0.13781
beta-Alanine metabolism	21	2	0.040671	1.3907	0.81342	0.079142	0		Arachidonic acid metabolism	44	1	0.46093	0.33636	1	0.90356	0.2893		Fructose and mannose metabolism	18	3	0.43265	0.36386	1	0.66675	0.08834
Nicotinate and nicotinamide metabolism	15	5	0.041654	1.3803	0.81342	0.079142	0.46053		Biosynthesis of unsaturated fatty acids	36	2	0.46585	0.33176	1	0.90356	0		Cysteine and methionine metabolism	33	3	0.44337	0.35323	1	0.66675	0.1263
Phenylalanine, tyrosine and tryptophan biosynthesis	4	1	0.048636	1.313	0.87545	0.084007	0.5		Ether lipid metabolism	20	1	0.47437	0.32388	1	0.90356	0		Purine metabolism	71	4	0.45656	0.3405	1	0.66675	0.14175
Phenylalanine metabolism	12	1	0.048636	1.313	0.87545	0.084007	0.35714		Arginine biosynthesis	14	6	0.50288	0.29854	1	0.91433	0.30457		Glycerolipid metabolism	16	1	0.45663	0.34044	1	0.66675	0
Lysine degradation	25	2	0.058629	1.2319	0.93806	0.089192	0.14085		Citrate cycle (TCA cycle)	20	4	0.58672	0.23157	1	0.97249	0.13249		Sphingolipid metabolism	32	2	0.46502	0.33253	1	0.66675	0.00563
Pyruvate metabolism	22	3	0.061356	1.2121	0.93806	0.089192	0		Glycolysis / Gluconeogenesis	26	5	0.58884	0.23	1	0.97249	0.25661		Inositol phosphate metabolism	30	2	0.4727	0.32541	1	0.66675	0
Tryptophan metabolism	41	1	0.061483	1.2112	0.93806	0.089192	0.14305		Lysine degradation	30	2	0.67936	0.1679	1	0.97249	0.11247		D-Amino acid metabolism	15	1	0.4957	0.30478	1	0.66675	0
Biotin metabolism	10	1	0.062237	1.2059	0.93806	0.089192	0		Biotin metabolism	10	1	0.6822	0.16609	1	0.97249	0		One carbon pool by folate	9	1	0.49976	0.30124	1	0.66675	0
Glycine, serine and threonine metabolism	34	1	0.063373	1.1981	0.93806	0.089192	0		Sphingolipid metabolism	32	2	0.74783	0.12619	1	0.97249	0.00563		Citrate cycle (TCA cycle)	20	4	0.50376	0.29778	1	0.66675	0.13249
Glutathione metabolism	28	2	0.082172	1.0853	0.93806	0.11152	0.04664		D-Amino acid metabolism	15	1	0.82265	0.084787	1	0.97249	0		Lysine degradation	30	2	0.50634	0.29556	1	0.66675	0.11247
Porphyrin and chlorophyll metabolism	30	2	0.085381	1.0686	0.93806	0.11188	0.02799		Riboflavin metabolism	4	1	0.83184	0.079962	1	0.97249	0		Biotin metabolism	10	1	0.50883	0.29343	1	0.66675	0
D-Glutamine and D-glutamate metabolism	6	2	0.090422	1.0437	0.93806	0.11453	0.5		Valine, leucine and isoleucine biosynthesis	8	3	0.86596	0.062502	1	0.97249	0		Tryptophan metabolism	41	1	0.59296	0.22698	1	0.71667	0.14305
Glyoxylate and dicarboxylate metabolism	32	1	0.11359	0.94467	0.93806	0.13489	0		Valine, leucine and isoleucine degradation	40	3	0.86596	0.062502	1	0.97249	0.01084		Phenylalanine, tyrosine and tryptophan biosynthesis	4	1	0.62252	0.20585	1	0.71667	0.5
Nitrogen metabolism	6	1	0.11359	0.94467	0.93806	0.13489	0		Glyoxylate and dicarboxylate metabolism	32	2	0.88399	0.05355	1	0.97249	0.04233		Phenylalanine metabolism	10	1	0.62252	0.20585	1	0.71667	0.35714
Arginine and proline metabolism	38	4	0.21571	0.66613	1	0.2484	0.2287		Taurine and hypotaurine metabolism	8	1	0.89382	0.048752	1	0.97249	0		Glyoxylate and dicarboxylate metabolism	32	2	0.63495	0.19726	1	0.71667	0.04233
Cysteine and methionine metabolism	33	2	0.23479	0.62932	1	0.26242	0.10446		Thiamine metabolism	7	1	0.89382	0.048752	1	0.97249	0		Arginine and proline metabolism	36	3	0.64123	0.19299	1	0.71667	0.19302
Citrate cycle (TCA cycle)	20	3	0.32326	0.49045	1	0.35097	0.08837		Cysteine and methionine metabolism	33	3	0.89906	0.046212	1	0.97249	0.22222		Glycolysis / Gluconeogenesis	26	5	0.70251	0.15335	1	0.76273	0.25661
Riboflavin metabolism	4	1	0.49628	0.30427	1	0.52386	0		Pyruvate metabolism	23	4	0.91369	0.0392	1	0.97249	0.0283		Pyruvate metabolism	23	4	0.77089	0.11301	1	0.81372	0.0283
Tyrosine metabolism	42	1	0.66293	0.17853	1	0.68084	0.02463		One carbon pool by folate	9	1	0.93567	0.028879	1	0.97249	0		Glutathione metabolism	28	2	0.81093	0.091018	1	0.83285	0.28294
Purine metabolism	66	3	0.84167	0.074856	1	0.84167	0.14132		Phenylalanine, tyrosine and tryptophan biosynthesis	4	1	0.96955	0.013432	1	0.97249	0.5		Tyrosine metabolism	42	1	0.90974	0.041084	1	0.90974	0.02463
									Phenylalanine metabolism	10	1	0.96955	0.013432	1	0.97249	0.35714
									Tryptophan metabolism	41	1	0.97249	0.012113	1	0.97249	0.14305
